# Supplementary material for: Comparison of Clinical Characteristics and Predictors of Mortality between Direct and Indirect ARDS
Source: Medicina (Kaunas). 2022 Oct 30;58(11):1563. doi: 10.3390/medicina58111563 (PMC9697068; doi:10.3390/medicina58111563)
Supplement: Supplementary file 1 [file medicina-58-01563-s001.zip]

Archive with 1 entries (1 files):
- medicina-1908545-supplementary.pdf
